# Supplementary material for: The Anti-Constipation Effect of Bifidobacterium Longum W11 Is Likely Due to a Key Genetic Factor Governing Arabinan Utilization
Source: Microorganisms. 2024 Aug 9;12(8):1626. doi: 10.3390/microorganisms12081626 (PMC11356487; doi:10.3390/microorganisms12081626)
Supplement: Supplementary file 1 [file microorganisms-12-01626-s001.zip]

Archive with 1 entries (1 files):
- microorganisms-3142546-supplementary.pdf
